# Supplementary material for: Preclinical Multi-Omic Assessment of Pioglitazone in Skeletal Muscles of Mice Implanted with Human HER2/neu Overexpressing Breast Cancer Xenografts
Source: Cancers (Basel). 2024 Oct 29;16(21):3640. doi: 10.3390/cancers16213640 (PMC11544806; doi:10.3390/cancers16213640)
Supplement: Supplementary file 1 [file cancers-16-03640-s001.zip]

Archive with 1 entries (1 files):
- cancers-3205215-supplementary.pdf
